# Supplementary material for: Isolation of Human Small Extracellular Vesicles and Tracking of Their Uptake by Retinal Pigment Epithelial Cells In Vitro
Source: Int J Mol Sci. 2020 May 27;21(11):3799. doi: 10.3390/ijms21113799 (PMC7313035; doi:10.3390/ijms21113799)
Supplement: Supplementary file 1 [file ijms-21-03799-s001.zip]

Archive with 6 entries (6 files):
- Supplementary Fig1.tif
- supplementary Fig2.tif
- Supplementary Fig3.tif
- supplementary Fig4.tif
- Supplementary Fig5.tif
- Supplementary Figures Final.pdf
